# Supplementary material for: Detection of cervical precancerous lesions and cancer by small-scale RT-qPCR analysis of oppositely deregulated mRNAs pairs in cytological smears
Source: Front Oncol. 2025 Jan 7;14:1491737. doi: 10.3389/fonc.2024.1491737 (PMC11746053; doi:10.3389/fonc.2024.1491737)
Supplement: Supplementary file 1 [file Table1.xlsx]

## Sheet: Лист1
Supplementary Table S1
The oligonucleotide sequences used in the study
Target	Type	Sequence (5’ → 3’)
HMBS	Forward primer	GTGGCTACTGTCTGATGTAGAA
	Reverse primer	GGTCTCGAACTTGTGATCCT
	Probe	(R6G)-TCACGCCTG(T-BHQ1)AATCCCAGCACTTTGGGA-p
PGK1	Forward primer	GGAGAACCTCCGCTTTCAT
	Reverse primer	GCTGGCTCGGCTTTAAC
	Probe	(R6G)-TTCCCAGAAGCA(T-BHQ1)CTTTTCCCTTCCCTTCT-p
CDH1	Forward primer	CTTTGACGCCGAGAGCTAC
	Reverse primer	AATAGGCTGTCCTTTGTCGAC
	Probe	(SIMA)-C+C+TGGGCAGAG(T-BHQ1)GAATTTTGAAGATTGCAC-p
CRISP3	Forward primer	GCAAACCAGTGCAA+TTACAG
	Reverse primer	TGGAGGCACTTGACATGTAG
	Probe	(SIMA)-CGAA+TGA+CAAG(T-BHQ1)+CTAAAA+TGTGGTGAGAAT-p
CRNN	Forward primer	CACTTAACAGCCACTTGT+TTC
	Reverse primer	GATCCCATTAATG+TTT+TGCAG
	Probe	(SIMA)-CAT+TAGGT(T-BHQ1)GA+CTT+CAAAGATGCCTCAGTT-p
MAL	Forward primer	TCGGTCTTCACCACCTTG
	Reverse primer	GAAGCAGAACACAGACACG
	Probe	(FAM)-T+CTT+TGAGT(T-BHQ1)TA+T+CTT+CGGGG-p
PER1	Forward primer	AGTCAGTGTAGCTTCAGCTC
	Reverse primer	GGCAGGTCCTCCATCATG
	Probe	(SIMA)-CAAGAAGCCCCCGGAG(T-BHQ1)CGGACATCAT-p
SPINK5	Forward primer	GAAAAAGGGAAAGTCGAGGC
	Reverse primer	GGAGTCGTCCATTCCTCAC
	Probe	(SIMA)-CAGT+T+CAGGAGC(T-BHQ1)GTGCAGTGAATATCGTC-p
+C=C-LNA
+T=T-LNA
LNA	Locked Nucleic Acid
R6G	Rhodamine 6G
BHQ1	Black Hole Quencher-1
SIMA	Dichloro-diphenyl-fluorescein
FAM	Carboxyfluorescein
