# Supplementary material for: Detection of cervical precancerous lesions and cancer by small-scale RT-qPCR analysis of oppositely deregulated mRNAs pairs in cytological smears
Source: Front Oncol. 2025 Jan 7;14:1491737. doi: 10.3389/fonc.2024.1491737 (PMC11746053; doi:10.3389/fonc.2024.1491737)
Supplement: Supplementary file 2 [file Table2.xlsx]

## Sheet: Лист1
Supplementary Table S2
AUC ROC and p-values for biomarker mRNA pairs of different types
(up- or down-regulated mRNA)-(up- or down-regulated or housekeeping gene mRNA)	mRNA-mRNA	NILM vs CC		NILM+LSIL vs HSIL+CC
		AUC ROC	p-value	AUC ROC	p-value
down-up	MAL-CDKN2A	0.961	1.6*10-14	0.899	2.9*10-19
	CRNN-CDKN2A	0.95	3*10-14	0.884	3.6*10-18
	TMPRSS4-CDKN2A	0.953	1.7*10-14	0.881	5.9*10-18
	CRISP3-CDKN2A	0.943	6.4*10-14	0.864	1.5*10-16
	ECM1-CDKN2A	0.883	4.6*10-11	0.861	2.6*10-16
up-hk	CDKN2A-PGK1	0.882	7.4*10-11	0.825	9.1*10-14
down-up	SPINK5-CDKN2A	0.918	2*10-12	0.823	2.5*10-13
	MAL-TOP2A	0.861	1.2*10-9	0.809	3.4*10-12
down-hk	MAL-PGK1	0.863	9.9*10-10	0.796	2.1*10-11
down-up	CRNN-TOP2A	0.866	3.4*10-10	0.793	2.6*10-11
down-hk	CRNN-PGK1	0.873	2.4*10-10	0.777	2.3*10-10
down-up	TMPRSS4-TOP2A	0.826	1.7*10-8	0.774	3.6*10-10
	CRISP3-TOP2A	0.851	1.5*10-9	0.764	1.6*10-9
down-down	MAL-TMPRSS4	0.838	1.3*10-8	0.761	2.4*10-9
down-up	ECM1-TOP2A	0.785	4.7*10-7	0.754	4.7*10-9
	SPINK5-TOP2A	0.851	2.2*10-9	0.742	2.6*10-8
down-hk	ECM1-PGK1	0.739	1.4*10-5	0.732	7.1*10-8
	CRISP3-PGK1	0.847	4.2*10-9	0.728	1.6*10-7
down-down	CRNN-TMPRSS4	0.829	1.5*10-8	0.726	1.6*10-7
up-hk	TOP2A-PGK1	0.778	1.1*10-6	0.725	1.6*10-7
down-hk	SPINK5-PGK1	0.824	5.6*10-8	0.694	7.5*10-6
down-down	CRISP3-TMPRSS4	0.798	3.5*10-7	0.677	3*10-5
	TMPRSS4-ECM1	0.663	1.8*10-3	0.661	8.6*10-5
	MAL-SPINK5	0.583	5.6*10-2	0.658	1.8*10-4
	MAL-ECM1	0.723	1.7*10-4	0.656	2.8*10-4
	CRISP3-MAL	0.603	3.9*10-2	0.65	3.7*10-4
down-hk	TMPRSS4-PGK1	0.645	7*10-3	0.65	1.7*10-3
down-down	SPINK5-TMPRSS4	0.755	1.5*10-5	0.631	1.45*10-3
	CRNN-SPINK5	0.602	2.5*10-2	0.628	1.5*10-3
	CRNN-ECM1	0.75	3.9*10-5	0.622	3.9*10-3
	CRISP3-CRNN	0.602	2.6*10-2	0.609	5.1*10-3
	MAL-CRNN	0.431	0.24315	0.511	0.24977
up-up	TOP2A-CDKN2A	0.425	0.39642	0.479	0.43312
down-down	SPINK5-ECM1	0.639	2.6*10-2	0.44	0.41136
	CRISP3-ECM1	0.652	1.3*10-2	0.44	0.45698
	CRISP3-SPINK5	0.438	0.42157	0.437	0.32247
