# Supplementary material for: Detection of cervical precancerous lesions and cancer by small-scale RT-qPCR analysis of oppositely deregulated mRNAs pairs in cytological smears
Source: Front Oncol. 2025 Jan 7;14:1491737. doi: 10.3389/fonc.2024.1491737 (PMC11746053; doi:10.3389/fonc.2024.1491737)
Supplement: Supplementary file 3 [file Table3.xlsx]

## Sheet: Лист1
Detected HPV genotypes in different groups of samples.
HPV genotype	Group
	NILM (HR-HPV+ n=16)	LSIL (HR-HPV+ n=16)	HSIL (HR-HPV+ n=31)	CC (HR-HPV+ n=30)	FN (HR-HPV+ n=11)	FP (HR-HPV+ n=7)
16	3 (18.7%)	9 (56.2%)	21 (67.7%)	24 (80%)	5 (45.5%)	6 (85.7%)
18	1 (6.2%)	4 (25%)	1 (3.2%)	7 (23.3%)	4 (36.4%)	1 (14.3%)
31	1 (6.2%)	4 (25%)	6 (19.3%)	1 (3.3%)	2 (18.2%)	4 (57.1%)
33	1 (6.2%)	1 (6.2%)	3 (9.7%)	4 (13.3%)	4 (36.4%)	0
35	0	0	4 (12.9%)	1 (3.3%)	0	1 (14.3%)
39	0	2 (12.5%)	3 (9.7%)	0	1 (9.1%)	0
45	1 (6.2%)	0	1 (3.2%)	1 (3.3%)	0	0
51	11 (68.7%)	0	0	3 (10%)	0	1 (14.3%)
52	4 (25%)	2 (12.5%)	5 (16.1%)	0	1 (9.1%)	3 (42.8%)
56	3 (18.7%)	1 (6.2%)	0	0	1 (9.1%)	0
58	0	0	1 (3.2%)	2 (6.7%)	0	0
59	2 (12.5%)	2 (12.5%)	0	0	0	0
The total percentages in the columns differ from 100% due to the presence of cases of multigenotypic HPV infections (more than 2 HPV genotypes in one sample).
